# Supplementary material for: Genomic and transcriptomic landscape of conjunctival melanoma
Source: PLoS Genet. 2020 Dec 31;16(12):e1009201. doi: 10.1371/journal.pgen.1009201 (PMC7775126; doi:10.1371/journal.pgen.1009201)
Supplement: S1 Table — (RxTT—Radiotherapy, PAM—Primary Acquired Melanosis, AJCC—AJCC melanoma staging system, KI67—expression of KI67, MMC—mitomycin C, OS—overall survival) (XLSX) [file pgen.1009201.s001.xlsx]

## Sheet: Sheet1
S1 Table: Summary of the clinical characteristics of the 14 patients. (RxTT - Radiotherapy, PAM - Primary Acquired Melanosis, AJCC - AJCC melanoma staging system, KI67 - expression of KI67, MMC - mitomycin C, OS - overall survival)
ID	Sequencing	Age	Sex	Loc	Previous Naevus	Previous PAM	AJCC	KI67	Local Lymph Invasion	Depth Invasion (mm)	Previous MMC	RxTT	Recurrence	Death	Metastases	OS (months)	Molecular Class	Pigmentation
CM01	WES	65	M	bulbar	yes	yes	T2	16	A	5.8	no	no	yes	no	no	55	BRAF	0
CM02	WGS	56	F	bulbar	no	yes	T1	4	A	1.32	no	no	yes	no	no	31	NF1	1
CM03	WES	63	F	tarsal	no	yes	T3	14	A	0.71	yes	no	yes	Na	Na	103	WT	2
CM04	WGS	65	F	bulbar	no	yes	T1	5	A	2.33	no	no	yes	no	no	42	NF1	1
CM05	WES	87	F	bulbar	no	yes	T1	32.5	A	1.37	no	no	no	no	no	25	NF1	2
CM06	WES	46	M	tarsal	yes	no	T3	37	P	6.2	no	no	yes	yes	yes	18	WT	0
CM07	WES	75	M	bulbar	no	yes	Rec	40	A	4.2	yes	yes	yes	no	yes	30	NF1	0
CM08	WES	59	M	bulbar	no	no	T2	25	P	3.5	no	no	no	no	no	22	BRAF	0
CM09	WES	54	M	bulbar	no	yes	Rec	36	P	2.62	no	yes	yes	yes	yes	68	BRAF	0
CM10	WES	67	F	tarsal	no	no	T2	18	A	4.5	no	no	no	no	no	12	NF1	1
CM11	WES	56	F	bulbar	no	yes	T1	21	A	0.9	no	no	no	no	no	10	RAS	2
CM12	WES	93	F	tarsal	no	yes	T3	27	P	3.77	no	no	no	no	no	10	RAS	0
CM13	WES	68	M	bulbar	no	no	T3	55	A	11.2	no	no	no	no	no	25	NF1	0
CM14	WES	65	M	bulbar	no	no	T1	32	A	0.849	no	no	yes	no	no	64	RAS	0
