# Supplementary material for: Genomic and transcriptomic landscape of conjunctival melanoma
Source: PLoS Genet. 2020 Dec 31;16(12):e1009201. doi: 10.1371/journal.pgen.1009201 (PMC7775126; doi:10.1371/journal.pgen.1009201)
Supplement: S3 Table — (XLSX) [file pgen.1009201.s003.xlsx]

## Sheet: Sheet1
S3 Table: Summary of all the somatic variations per patient, including SNVs, Indels and CNVs.
ID	SNVs	Indels	CNVs (fraction of CNV in the genome)
CM01	1348	51	0.115604
CM02	1712	81	0.12972
CM03	494	60	0.270086
CM04	1718	89	0.250547
CM05	909	139	0.579488
CM06	316	89	0.391873
CM07	1055	89	0.397727
CM08	405	60	0.216945
CM09	1095	49	0.208917
CM10	1273	110	0.327794
CM11	1855	86	0.154836
CM12	261	120	0.707115
CM13	3753	129	0.471602
CM14	4067	64	0.376244
Average	1447.21	86.8571	0.328464
