# Supplementary material for: Genomic and transcriptomic landscape of conjunctival melanoma
Source: PLoS Genet. 2020 Dec 31;16(12):e1009201. doi: 10.1371/journal.pgen.1009201 (PMC7775126; doi:10.1371/journal.pgen.1009201)
Supplement: S4 Table — (XLSX) [file pgen.1009201.s004.xlsx]

## Sheet: Sheet1
S4 Table: Mutations identified in the hTERT promoter. nd; not determined
Patient ID	Mutations
CM01	-99C>T
CM02	-57A>C
CM03	-57A>C
CM04	WT
CM05	WT
CM06	WT
CM07	nd
CM08	WT
CM09	-51C>G and -99C>T
CM10	-146C>T
CM11	-146C>T
CM12	WT
CM13	-141G>A
CM14	WT
